# Supplementary material for: Automated home-cage monitoring as a potential measure of sickness behaviors and pain-like behaviors in LPS-treated mice
Source: PLoS One. 2021 Aug 27;16(8):e0256706. doi: 10.1371/journal.pone.0256706 (PMC8396795; doi:10.1371/journal.pone.0256706)
Supplement: S1 Data — (XLSX) [file pone.0256706.s001.xlsx]

## Sheet: Sheet1
			Data of correlation matrix for short-term locomotor activity
			Pearson r
				Climbing (s)	Locomotion (s)	Immobility (s)	Rearing (s)	Climbing (f)	Locomotion (f)	Immobility (f)	Rearing (f)	Av. speed (mm/s)	Distance (m)
			Climbing (s)	1	0.619976	-0.690823	0.236346	0.959602	0.659148	-0.704655	0.255601	0.768662	0.667995
			Locomotion (s)		1	-0.950304	0.712498	0.649909	0.961129	-0.954526	0.719754	0.815945	0.965122
			Immobility (s)			1	-0.612292	-0.701349	-0.954794	0.945117	-0.622609	-0.789075	-0.924179
			Rearing (s)				1	0.220838	0.589941	-0.621986	0.992638	0.552346	0.789659
			Climbing (f)					1	0.681495	-0.708711	0.241989	0.78326	0.65301
			Locomotion (f)						1	-0.974468	0.597159	0.805871	0.922047
			Immobility (f)							1	-0.632276	-0.848144	-0.934263
			Rearing (f)								1	0.542157	0.781097
			Av. speed (mm/s)									1	0.860831
			Distance (m)										1
			p values
				Climbing (s)	Locomotion (s)	Immobility (s)	Rearing (s)	Climbing (f)	Locomotion (f)	Immobility (f)	Rearing (f)	Av. speed (mm/s)	Distance (m)
			Climbing (s)	6.80098e-77	0.0315168	0.0128637	0.459565	7.9171e-07	0.0197273	0.0105019	0.422653	0.00348549	0.0175906
			Locomotion (s)		0	2.19553e-06	0.00931526	0.0221548	6.54707e-07	1.41863e-06	0.00830935	0.00121031	3.83333e-07
			Immobility (s)			0	0.0343179	0.0110344	1.37788e-06	3.57528e-06	0.0305959	0.00227923	1.73579e-05
			Rearing (s)				0	0.490357	0.0434747	0.0308117	1.68262e-10	0.0625697	0.00225022
			Climbing (f)					0	0.0146645	0.0098751	0.448594	0.00258383	0.021317
			Locomotion (f)						0	8.18631e-08	0.0403483	0.00155152	1.9867e-05
			Immobility (f)							0	0.0273801	0.000490002	8.65223e-06
			Rearing (f)								0	0.0686084	0.00270474
			Av. speed (mm/s)									0	0.000323949
			Distance (m)										0
