# Supplementary material for: Automated home-cage monitoring as a potential measure of sickness behaviors and pain-like behaviors in LPS-treated mice
Source: PLoS One. 2021 Aug 27;16(8):e0256706. doi: 10.1371/journal.pone.0256706 (PMC8396795; doi:10.1371/journal.pone.0256706)
Supplement: S2 Data — (XLSX) [file pone.0256706.s002.xlsx]

## Sheet: Sheet1
				Data of correlation matrix for long-term locomotor activity
				Pearson R
					Climbing (s)	Locomotion (s)	Immobility (s)	Rearing (s)	Climbing (f)	Locomotion (f)	Immobility (f)	Rearing (f)	Av. speed (mm/s)	Distance (m)
				Climbing (s)	1	0.807626	-0.853196	0.639048	0.922784	0.752382	-0.637464	0.685067	0.858566	0.762565
				Locomotion (s)		1	-0.96655	0.851355	0.777407	0.981355	-0.793712	0.90255	0.958292	0.971254
				Immobility (s)			1	-0.873755	-0.789694	-0.959539	0.722144	-0.905194	-0.980092	-0.967673
				Rearing (s)				1	0.447592	0.917084	-0.735969	0.991384	0.78334	0.890922
				Climbing (f)					1	0.668286	-0.573338	0.517799	0.84313	0.715708
				Locomotion (f)						1	-0.793852	0.952627	0.92802	0.976063
				Immobility (f)							1	-0.765161	-0.701776	-0.832004
				Rearing (f)								1	0.830628	0.921819
				Av. speed (mm/s)									1	0.942589
				Distance (m)										1
				P values
					Climbing (s)	Locomotion (s)	Immobility (s)	Rearing (s)	Climbing (f)	Locomotion (f)	Immobility (f)	Rearing (f)	Av. speed (mm/s)	Distance (m)
				Climbing (s)	0	0.00148734	0.000417451	0.0252783	1.89696e-05	0.00475327	0.025759	0.0139542	0.00034978	0.00392568
				Locomotion (s)		0	3.11781e-07	0.000442858	0.00292083	1.7198e-08	0.00205667	5.86521e-05	9.26694e-07	1.47299e-07
				Immobility (s)			0	0.000203558	0.00224848	7.9785e-07	0.00799648	5.135e-05	2.38165e-08	2.63367e-07
				Rearing (s)				0	0.144547	2.68206e-05	0.00635645	3.68599e-10	0.00257947	0.000100996
				Climbing (f)					0	0.0175234	0.0513099	0.0846451	0.000571328	0.00885968
				Locomotion (f)						0	0.00205019	1.73493e-06	1.34734e-05	5.94512e-08
				Immobility (f)							0	0.00373339	0.0109645	0.000789047
				Rearing (f)								0	0.000819893	2.01513e-05
				Av. speed (mm/s)									0	4.45864e-06
				Distance (m)										0
